# Supplementary material for: Canine organoids: state-of-the-art, translation potential for human medicine and plea for standardization
Source: Front Vet Sci. 2025 May 9;12:1562004. doi: 10.3389/fvets.2025.1562004 (PMC12098350; doi:10.3389/fvets.2025.1562004)
Supplement: Supplementary Table S1 — Schematic overview of reported canine organoid parameters. [file Table_1.xlsx]

## Sheet: Sheet1
Tissue type	Intestine													Endometrium		Mammary gland	Oviduct	Liver						Heart	Hippocampus	Spinal cord	Skin		Bladder		Kidney		Lung		Pancreas	Cornea
Reference	30	17	35	37	36	38	39	33	40	41	42	43	44	31	47	48	54	55	56	57	58	38	47	60	65	67	73	74	79	47	85	47	47	100	47	102
Dog characteristics
Dog breed
Age of dogs
Sex of dogs
Location of tissue retrieval
Cell isolation
Stem cell type
Surgery/biopsy
Necropsy
Urine
Pleural effusion
Cell wash
Number of washes
Enzymatic digestion
Collagenase
Dispase
Hyaluronidase
Trypsin/TrypLETM Express
AccuMaxTM
Cell seeding
Plate/tube type
Cell seeding density
Incubator settings
Temperature
CO2 concentration
Extracellular matrix
Matrigel®
BME/GeltrexTM
Basal medium
DMEM
IMDM
DMEM/F-12
Advanced DMEM/F-12
Modified MCDB 153
NeuroCultTM NSC
Activators
Forskolin
Dibutyryl cAMP
Heparin
Amino acids
L-glutamine
GlutaMAXTM
NAC
Antibiotics/-mycotics
PS
Amphotericin B
TMS
Primocin
Nystatin
Buffers
HEPES
HBSS
Growth factors
EGF
HRGβ-1
NRG-1
FGF-1
FGF-2
FGF-7
FGF-10
FGF-18
FGF-19
IGF-1
HGF
BMP-7
Wnt3a
Rspo-1
Rspo-3
Noggin
Hormones
Gastrin
Hydrocortisone
Dexamethasone
Insulin
T3
TSH
Inhibitors
A83-01
Y-27632
SB202190
CHIR99021
DAPT
Multi-component supplements
B-27
N2
BPE
NeuroCultTM
Saccharides
D-sorbitol (always in CCS)
Serum
FBS
SR
Vitamins
Nicotinamide
Asc-2P
