# Supplementary material for: Canine organoids: state-of-the-art, translation potential for human medicine and plea for standardization
Source: Front Vet Sci. 2025 May 9;12:1562004. doi: 10.3389/fvets.2025.1562004 (PMC12098350; doi:10.3389/fvets.2025.1562004)
Supplement: Supplementary Table S2 — Schematic overview of reported canine tumoroid parameters. [file Table_2.xlsx]

## Sheet: Sheet1
Tumor type	Mammary gland tumor				Prostate adenocarcinoma	Melanoma	Transitional cell carcinoma					Follicular & medullary thyroid carcinoma		Lung adenocarcinoma		Malignant mesothelioma
Reference	48	49	50	11	69	49	80	81	82	83	49	95	96	49	100	106
Dog characteristics
Dog breed
Age of dogs
Sex of dogs
Location of retrieval
Cell isolation
Stem cell type
Surgery/biopsy
Necropsy
Urine
Pleural effusion
Cel wash
Number of washes
Enzymatic digestion
Collagenase
Dispase
Hyaluronidase
Trypsin/TrypLETM Express
AccuMaxTM
Cel seeding
Plate/tube type
Cell seeding density
Incubator settings
Temperature
CO2 concentration
Extracellular matrix
Matrigel®
BME
Basal medium
DMEM
IMDM
DMEM/F-12
Advanced DMEM/F-12
Modified MCDB 153
NeuroCultTM NSC
Activators
Forskolin
Dibutyryl cAMP
Heparin
Amino acids
L-glutamine
GlutaMAXTM
NAC
Antibiotics/-mycotics
PS
Amphotericin B
TMS
Primocin
Nystatin
Buffer
HEPES
HBSS
Growth factors
EGF
HRGβ-1
NRG-1
FGF-1
FGF-2
FGF-7
FGF-10
FGF-18
FGF-19
IGF-1
HGF
BMP-7
Wnt3a
Rspo-1
Rspo-3
Noggin
Hormones
Gastrin
Hydrocortisone
Dexamethasone
Insulin
T3
TSH
Inhibitors
A83-01
Y-27632
SB202190
CHIR99021
DAPT
Multi-component supplements
B-27
N2
BPE
NeuroCultTM
Saccharides
D-sorbitol
Serum
FBS
SR
Vitamins
Nicotinamide
ASc-2P
